# Supplementary material for: Fire Severity Filters Regeneration Traits to Shape Community Assembly in Alaska’s Boreal Forest
Source: PLoS One. 2013 Feb 13;8(2):e56033. doi: 10.1371/journal.pone.0056033 (PMC3572144; doi:10.1371/journal.pone.0056033)
Supplement: Table S1 — Site/Trait Matrix (S×T) derived by multiplying Species/Site matrix (A×S and Species/Trait matrix (A×T) then relativizing data by site so that each set of traits summed to 1. A×T was derived by multiplying the species abundance by its plant trait dominance as measured in the field for each trait. Sites are sorted by fire severity. (XLSX) [file pone.0056033.s001.xlsx]

## Sheet: S1
Fire	Site				% moss	% upper duff	% lower duff	% mineral	Resprout	Seedbank
severity	name	% resprouters	% colonizers	% residuals	rooters	rooters	rooters	rooters	potential	potential
High	tc05b	0.724734	0.177527	0.0977394	0.0451022	0.359408	0.410853	0.184637	0.723684	0.276316
High	tc15b	0.726934	0.24094	0.0321254	0.0952941	0.19902	0.525294	0.180392	0.741935	0.258065
High	tc28b	0.585694	0.346615	0.0676908	0.047952	0.202298	0.539461	0.21029	0.72	0.28
High	tc29b	0.463863	0.501314	0.0348226	0.102962	0.265701	0.58657	0.0447663	0.814815	0.185185
High	dc31b	0.467584	0.468893	0.0635233	0.0421429	0.127857	0.535714	0.294286	0.875	0.125
High	dc37b	0.495701	0.414445	0.0898538	0.0726282	0.174308	0.483886	0.269178	0.75	0.25
High	dc39b	0.574414	0.316396	0.109189	0.0739113	0.196165	0.445066	0.284858	0.774194	0.225806
High	dc40b	0.32146	0.569012	0.109528	0.0274863	0.110945	0.48076	0.38081	0.95	0.05
High	dc42b	0.484996	0.351602	0.163402	0.0438608	0.225739	0.394879	0.335522	0.865854	0.134146
High	dc46b	0.491974	0.35054	0.157486	0.0394753	0.134673	0.373571	0.452281	0.660194	0.339806
High	dc48b	0.326324	0.598033	0.075643	0.0836287	0.0802449	0.575572	0.260554	0.850746	0.149254
High	dc51b	0.546513	0.239438	0.214049	0.0217949	0.144103	0.300256	0.533846	0.686869	0.313131
High	dc52b	0.436118	0.475662	0.08822	0.0356322	0.210345	0.472414	0.281609	0.782609	0.217391
High	dc53b	0.281008	0.639535	0.0794574	0.0310526	0.16579	0.561053	0.242105	0.888889	0.111111
High	bf64b	0.547831	0.36839	0.083779	0.041875	0.12	0.55	0.288125	0.714286	0.285714
High	bf72b	0.534956	0.344921	0.120124	0.0413081	0.106713	0.460413	0.391566	0.761589	0.238411
High	bf79b	0.467183	0.462999	0.0698179	0.0479208	0.150098	0.330269	0.471712	0.835938	0.164062
High	bf80b	0.487858	0.414404	0.0977376	0.0262179	0.136631	0.362832	0.47432	0.80916	0.19084
High	bf81b	0.561858	0.370736	0.0674065	0.0443286	0.269883	0.333768	0.352021	0.846154	0.153846
High	bf82b	0.525543	0.371035	0.103422	0.0333176	0.173572	0.385465	0.407645	0.84127	0.15873
High	bf86b	0.550484	0.364801	0.084714	0.0229381	0.122549	0.296283	0.55823	0.744318	0.255682
High	bf87b	0.355258	0.551096	0.0936455	0.01625	0.0708333	0.302917	0.61	0.846154	0.153846
Low	tc04b	0.853204	0.0455748	0.101221	0.0985567	0.219278	0.490928	0.191237	0.708029	0.291971
Low	tc06b	0.931986	0.0208482	0.0471661	0.128979	0.235471	0.524307	0.111243	0.668508	0.331492
Low	tc13b	0.802209	0.113624	0.0841662	0.0800421	0.177462	0.498684	0.243813	0.692308	0.307692
Low	tc14b	0.78002	0.205289	0.0146915	0.0754162	0.158668	0.60333	0.162586	0.836066	0.163934
Low	tc16b	0.81473	0.125672	0.0595983	0.105096	0.262904	0.476384	0.155616	0.723214	0.276786
Low	tc17b	0.637168	0.254671	0.108161	0.0988953	0.26828	0.405576	0.227249	0.791667	0.208333
Low	tc25b	0.807373	0.107793	0.0848344	0.113632	0.240523	0.502988	0.142857	0.697842	0.302158
Low	tc27b	0.844317	0.0948335	0.0608496	0.117087	0.225344	0.503899	0.15367	0.645669	0.354331
Low	dc32b	0.726046	0.106163	0.167791	0.0886364	0.218636	0.488182	0.204545	0.740741	0.259259
Low	dc33b	0.604273	0.249884	0.145843	0.0806931	0.248515	0.430693	0.240099	0.826446	0.173554
Low	dc34b	0.754501	0.155577	0.0899217	0.0938675	0.257765	0.519782	0.128586	0.653061	0.346939
Low	dc36b	0.541866	0.351493	0.106642	0.0514663	0.23734	0.374143	0.337051	0.794521	0.205479
Low	dc38b	0.584935	0.283248	0.131816	0.0827787	0.249168	0.415141	0.252912	0.741935	0.258065
Low	dc43b	0.799121	0.0722844	0.128594	0.126	0.3384	0.4024	0.1332	0.75	0.25
Low	dc47b	0.788676	0.0522329	0.159091	0.110268	0.322813	0.47503	0.0918897	0.605263	0.394737
Low	dc50b	0.615721	0.0723643	0.311915	0.108624	0.381172	0.383805	0.126399	0.696078	0.303922
Low	dc54b	0.61382	0.302879	0.0833013	0.0641809	0.359223	0.360016	0.216581	0.716535	0.283465
Low	dc57b	0.862208	0.0587971	0.0789946	0.0972535	0.302116	0.519136	0.0814948	0.596591	0.403409
Low	bf60b	0.707914	0.176978	0.115108	0.0714643	0.215892	0.493253	0.21939	0.703704	0.296296
Low	bf61b	0.823145	0.0792003	0.0976547	0.106677	0.22218	0.565234	0.105909	0.65	0.35
Low	bf62b	0.704479	0.158225	0.137296	0.0902386	0.200434	0.487202	0.222126	0.758621	0.241379
Low	bf63b	0.687724	0.185688	0.126589	0.0643174	0.180754	0.575653	0.179276	0.628099	0.371901
Low	bf65b	0.572491	0.275624	0.151885	0.0666296	0.164353	0.506941	0.262077	0.695652	0.304348
Low	bf66b	0.727902	0.232898	0.0392006	0.0676403	0.196772	0.491161	0.244427	0.764706	0.235294
Low	bf67b	0.790583	0.0723823	0.137034	0.0756338	0.172254	0.630986	0.121127	0.739583	0.260417
Low	bf69b	0.780071	0.100356	0.119573	0.0788476	0.152388	0.571645	0.197119	0.802469	0.197531
Low	bf68b	0.675575	0.169049	0.155376	0.0576462	0.136434	0.469063	0.336857	0.865854	0.134146
Low	bf84b	0.680334	0.160972	0.158694	0.113645	0.283313	0.42617	0.176871	0.685714	0.314286
Low	bf88b	0.670235	0.146409	0.183356	0.0816039	0.281041	0.447942	0.189413	0.74026	0.25974
Low	bf89b	0.751207	0.0974489	0.151345	0.111305	0.336247	0.444056	0.108392	0.811321	0.188679
Low	bf90b	0.826774	0.0112128	0.162014	0.133931	0.386056	0.442109	0.0379049	0.591837	0.408163
Low	bf91b	0.88471	0.00494805	0.110341	0.105737	0.2182	0.588526	0.0875371	0.691781	0.308219
Moderate	tc01b	0.631422	0.294862	0.0737156	0.0910838	0.247886	0.486549	0.174481	0.709677	0.290323
Moderate	tc02b	0.874271	0.113239	0.0124896	0.108714	0.19834	0.484647	0.208299	0.611111	0.388889
Moderate	tc03b	0.731855	0.208165	0.0599798	0.0929134	0.174803	0.483465	0.248819	0.72	0.28
Moderate	tc07b	0.90055	0.0654673	0.033983	0.109227	0.216958	0.547132	0.126683	0.678571	0.321429
Moderate	tc08b	0.804103	0.0973451	0.0985519	0.0825097	0.211861	0.437473	0.268156	0.652174	0.347826
Moderate	tc09b	0.475939	0.347975	0.176086	0.0326744	0.119767	0.447558	0.4	0.880435	0.119565
Moderate	tc10b	0.634968	0.284538	0.0804942	0.0610535	0.14166	0.435754	0.361532	0.774194	0.225806
Moderate	tc11b	0.766464	0.168235	0.0653016	0.0851939	0.140423	0.447121	0.327262	0.772727	0.227273
Moderate	tc12b	0.424362	0.530651	0.0449865	0.0656753	0.142173	0.577365	0.214787	0.846715	0.153285
Moderate	tc18b	0.70444	0.250497	0.0450629	0.0915741	0.183289	0.444788	0.280349	0.825581	0.174419
Moderate	tc19b	0.716397	0.239533	0.04407	0.0828947	0.23421	0.420395	0.2625	0.67033	0.32967
Moderate	tc20b	0.691703	0.118757	0.18954	0.11935	0.190722	0.549881	0.140048	0.620321	0.379679
Moderate	tc23b	0.558526	0.352347	0.0891266	0.0830212	0.151685	0.529338	0.235955	0.777778	0.222222
Moderate	tc24b	0.711245	0.25	0.0387555	0.0510737	0.192107	0.467789	0.289031	0.811321	0.188679
Moderate	tc26b	0.831206	0.116589	0.0522042	0.107981	0.207746	0.493545	0.190728	0.666667	0.333333
Moderate	dc30b	0.539703	0.397033	0.0632635	0.0765937	0.192198	0.46099	0.270219	0.769231	0.230769
Moderate	dc35b	0.625959	0.226549	0.147493	0.0756416	0.29131	0.429986	0.203062	0.679487	0.320513
Moderate	dc41b	0.562907	0.331848	0.105245	0.0558352	0.21495	0.370709	0.358505	0.834437	0.165563
Moderate	dc44b	0.626583	0.256936	0.116481	0.0801249	0.239854	0.379292	0.300728	0.827586	0.172414
Moderate	dc49b	0.748873	0.21409	0.037037	0.10382	0.195005	0.587071	0.114104	0.643357	0.356643
Moderate	dc56b	0.452707	0.34793	0.199363	0.0203859	0.223157	0.240871	0.515586	0.783505	0.216495
Moderate	bf58b	0.54953	0.350687	0.0997831	0.0584166	0.109915	0.534973	0.296695	0.705882	0.294118
Moderate	bf59b	0.768073	0.171376	0.0605505	0.0914815	0.227037	0.527037	0.154444	0.771429	0.228571
Moderate	bf70b	0.780627	0.146724	0.0726496	0.0658683	0.159182	0.510479	0.264471	0.666667	0.333333
Moderate	bf71b	0.617038	0.270146	0.112817	0.0483606	0.115574	0.535246	0.30082	0.789474	0.210526
Moderate	bf73b	0.676012	0.252337	0.0716511	0.0559579	0.148124	0.581303	0.214615	0.742574	0.257426
Moderate	bf74b	0.543064	0.207411	0.249526	0.0403442	0.0856877	0.368213	0.505755	0.764151	0.235849
Moderate	bf75b	0.647319	0.177918	0.174763	0.0941884	0.247829	0.485638	0.172345	0.789474	0.210526
Moderate	bf76b	0.470202	0.446145	0.0836523	0.057749	0.142605	0.554508	0.245138	0.888889	0.111111
Moderate	bf77b	0.52532	0.394885	0.0797954	0.0300804	0.177153	0.385189	0.407578	0.934783	0.0652174
Moderate	bf78b	0.692002	0.140868	0.167131	0.103333	0.310417	0.442083	0.144167	0.621622	0.378378
Moderate	bf83b	0.474813	0.454863	0.0703242	0.0430672	0.11187	0.497899	0.347164	0.75	0.25
Moderate	bf85b	0.490744	0.422654	0.0866019	0.0459085	0.122607	0.493897	0.337587	0.683673	0.316327
